# Supplementary material for: Polypyrrole-Stabilized Polypeptide for Eco-Friendly Supercapacitors
Source: Int J Mol Sci. 2023 Jan 27;24(3):2497. doi: 10.3390/ijms24032497 (PMC9916972; doi:10.3390/ijms24032497)
Supplement: Supplementary file 1 [file ijms-24-02497-s001.zip]

Archive with 1 entries (1 files):
- ijms-2164291-supplementary.pdf
